# Supplementary material for: Circulating tumor cells capture disease evolution in advanced prostate cancer
Source: J Transl Med. 2017 Feb 23;15:44. doi: 10.1186/s12967-017-1138-3 (PMC5322599; doi:10.1186/s12967-017-1138-3)
Supplement: Supplementary file 1 — Additional file 1. PCR primer sequences. [file 12967_2017_1138_MOESM1_ESM.xlsx]

## Sheet: Sheet1
Name	Sequence	Product length	Chromosome
RUNX2 F	CGCATTCCTCATCCCAGTATG	80	chr 6
RUNX2 R	AAAGGACTTGGTGCAGAGTTCAG
PRKG1 F	CCCACCGCCTTCGACAT	74	chr 10
PRKG1 R	CCTGCTTACTGTGGGCTCTTG
SMG1 F	CTCGCTTAACCAGACTCATCTACTGT	75	chr 16
SMG1 R	ACTTGGCTCAGCTGTATGAAGGT
NLK F	CAGCCCCAGCTCAGGTACAG	71	chr 17
NLK R	ATGATGCGAGTGCTGATGATG
100F	GTTCCAATATGATTCCACCC	100	chr 12
100R	CTCCTGGAAGATGGTGATGG
200F	AGGTGGAGCGAGGCTAGC	200	chr 12
200R	TTTTGCGGTGGAAATGTCCT
300F	AGGTGAGACTTCTTGCTGG	300	chr 12
300R	TCCACTAACCAGTCAGCGTC
400F	ACAGTCCATGCCATCACTGC	400	chr 12
400R	GCTTGACAAAGTGGTCGTTG
